# Supplementary material for: Establishment of a Rapid Lesion-Controllable Retinal Degeneration Monkey Model for Preclinical Stem Cell Therapy
Source: Cells. 2020 Nov 13;9(11):2468. doi: 10.3390/cells9112468 (PMC7696075; doi:10.3390/cells9112468)
Supplement: Supplementary file 1 [file cells-09-02468-s001.zip]

Archive with 4 entries (3 files):
- Supplementary Files/
- Supplementary Files/FigS1.tif
- Supplementary Files/figS2.tif
- Supplementary Files/FigS3.tif
